# Supplementary material for: Proteomic analysis of extracellular vesicles from a Plasmodium falciparum Kenyan clinical isolate defines a core parasite secretome
Source: Wellcome Open Res. 2017 Nov 22;2:50. Originally published 2017 Jul 17. [Version 2] doi: 10.12688/wellcomeopenres.11910.2 (PMC5583745; doi:10.12688/wellcomeopenres.11910.2)
Supplement: Supplementary file 1 [file wellcomeopenres-2-14296-s0000.tgz › 142967f1-7a03-442e-90f5-bc5c0a6cf63d.xlsx]

## Sheet: PfEVs_9605_parasite_proteins
geneid	product description	Q-value	Score	Number of proteins	MS/MS Count	Peptides RT	Peptides TR	Razor + unique peptides RT	Razor + unique peptides TR	Unique peptides RT	Unique peptides TR	Sequence coverage RT [%]	Sequence coverage TR [%]	Intensity RT	Intensity TR	Peptide is razor	id	Mol. weight [kDa]	Sequence length	Sequence lengths
PF3D7_1462800	glyceraldehyde-3-phosphate dehydrogenase	0	323.31	2	125	12	26	12	26	12	26	48.4	87.2	110000000	4200000000	True;True;True;True;True;True;True;True;True;True;True;True;True;True;True;True;True;True;True;True;True;True;True;True;True;True;True;True	960	36.635	337	337;452
PF3D7_0201900	erythrocyte membrane protein 3	0	234.65	4	33	2	19	2	19	2	19	22.4	44.2	1100000	180000000	True;True;True;True;True;True;True;True;True;True;True;True;True;True;True;True;True;True;True	621	273.64	2441	2441;495;831;103
PF3D7_1357100	elongation factor 1-alpha	0	52.002	7	62	10	18	10	18	10	18	33.9	54	170000000	990000000	True;True;True;True;True;True;True;True;True;True;True;True;True;True;True;True;True;True;True	900	48.958	443	443;443;443;441;462;462;463
PF3D7_0929400	high molecular weight rhoptry protein 2	0	54.33	2	21	0	16	0	16	0	16	0	14.4	0	1200000000	True;True;True;True;True;True;True;True;True;True;True;True;True;True;True;True	985	162.53	1378	1378;1378
PF3D7_1246200	actin I	0	72.58	2	64	4	17	4	15	4	15	15.4	64.6	12000000	980000000	True;True;True;True;True;True;True;True;True;False;True;True;True;True;True;True;False	858	41.87	376	376;376
PF3D7_1324900	L-lactate dehydrogenase	0	323.31	2	34	2	13	2	13	2	13	8.2	49.4	3100000	490000000	True;True;True;True;True;True;True;True;True;True;True;True;True	876	34.107	316	316;316
PF3D7_0935900	ring-exported protein 1	0	208.57	2	51	14	12	14	12	14	12	25	27.1	71000000	170000000	True;True;True;True;True;True;True;True;True;True;True;True;True;True;True;True;True;True	997	73.898	631	631;713
PF3D7_1014100	conserved Plasmodium protein, unknown function	0	174.94	2	23	0	12	0	12	0	12	0	12.5	0	280000000	True;True;True;True;True;True;True;True;True;True;True;True	785	173.32	1455	1455;1455
PF3D7_0202000	knob-associated histidine-rich protein	0	47.287	2	23	0	11	0	11	0	11	0	26.4	0	160000000	True;True;True;True;True;True;True;True;True;True;True	622	70.269	644	644;654
PF3D7_0702500	Plasmodium exported protein, unknown function	0	323.31	2	77	9	10	9	10	9	10	57.7	61.3	200000000	880000000	True;True;True;True;True;True;True;True;True;True;True;True;True	717	27.673	253	253;253
PF3D7_0702400	small exported membrane protein 1	0	270.83	3	302	6	10	6	10	6	10	41.5	61.8	210000000	2900000000	True;True;True;True;True;True;True;True;True;True	716	14.195	123	123;98;98
PF3D7_1410400	rhoptry-associated protein 1	0	20.649	2	15	1	10	1	10	1	10	2.4	20.7	707480	200000000	True;True;True;True;True;True;True;True;True;True	994	90.198	782	782;782
PF3D7_1116800	heat shock protein 101	0	86.718	2	12	0	10	0	10	0	10	0	17.7	0	170000000	True;True;True;True;True;True;True;True;True;True	806	102.87	906	906;812
PF3D7_1343000	phosphoethanolamine N-methyltransferase	0	69.336	2	15	0	10	0	10	0	10	0	47	0	200000000	True;True;True;True;True;True;True;True;True;True	886	31.043	266	266;266
PF3D7_0930300	merozoite surface protein 1	0	323.31	2	16	0	10	0	10	0	10	0	7	0	430000000	True;True;True;True;True;True;True;True;True;True	774	195.72	1720	1720;1699
PF3D7_1117700	GTP-binding nuclear protein RAN/TC4	0	38.774	2	17	2	10	2	9	2	9	15.9	49.5	1300000	680000000	True;True;True;True;True;True;False;True;True;True	808	24.875	214	214;90
PF3D7_0818900	heat shock protein 70	0	64.247	2	28	5	12	5	12	1	9	10.2	24.7	77000000	390000000	True;True;True;True;True;True;True;True;True;True;True;True;True	745	73.914	677	677;677
PF3D7_1353100	Plasmodium exported protein, unknown function	0	46.624	2	56	5	8	5	8	5	8	18.8	25	79000000	600000000	True;True;True;True;True;True;True;True;True	993	27.798	336	336;285
PF3D7_1468700	eukaryotic initiation factor 4A	0	63.942	2	19	3	8	3	8	3	8	11.8	32.2	3700000	200000000	True;True;True;True;True;True;True;True;True	966	45.31	398	398;521
PF3D7_0601900	conserved Plasmodium protein, unknown function	0	70.32	2	41	2	8	2	8	2	8	24.2	60.9	1600000	78000000	True;True;True;True;True;True;True;True	696	14.725	128	128;128
PF3D7_1347500	DNA/RNA-binding protein Alba 4	0	45.737	2	16	2	8	2	8	2	8	6.7	32	2900000	79000000	True;True;True;True;True;True;True;True	889	42.159	372	372;85
PF3D7_0826700	receptor for activated c kinase	0	75.733	2	11	1	8	1	8	1	8	4	43.7	3700000	150000000	True;True;True;True;True;True;True;True;True	753	35.686	323	323;334
PF3D7_1035300	glutamate-rich protein	0	112.35	2	21	0	8	0	8	0	8	0	17.1	0	180000000	True;True;True;True;True;True;True;True	795	141.05	1233	1233;1176
PF3D7_0501600	rhoptry-associated protein 2	0	15.454	2	10	0	8	0	8	0	8	0	30.9	0	180000000	True;True;True;True;True;True;True;True	672	46.761	398	398;398
PF3D7_1471100	exported protein 2	0	246	2	34	0	8	0	8	0	8	0	26.8	0	680000000	True;True;True;True;True;True;True;True	968	33.353	287	287;287
PF3D7_0302500	cytoadherence linked asexual protein 3.1	0	102.9	8	7	1	7	1	7	1	7	0.9	5.2	591940	18000000	True;True;True;True;True;True;True	640	167.49	1416	1416;1417;776;1107;326;469;1394;1440
PF3D7_1252100	rhoptry neck protein 3	0	11.511	2	10	0	7	0	7	0	7	0	3.7	0	69000000	True;True;True;True;True;True;True	860	255.88	2214	2214;2215
PF3D7_0621200	pyridoxine biosynthesis protein PDX1	0	59.354	2	12	3	6	3	6	3	6	17.3	27.2	6100000	45000000	True;True;True;True;True;True;True	709	33.013	301	301;301
PF3D7_0422400	40S ribosomal protein S19	0	323.31	3	19	2	6	2	6	2	6	13.5	47.1	307200	79000000	True;True;True;True;True;True;True	662	19.722	170	170;170;87
PF3D7_0207600	serine repeat antigen 5	0	25.237	2	6	0	6	0	6	0	6	0	6.9	0	15000000	True;True;True;True;True;True	629	111.54	993	993;997
PF3D7_0322900	40S ribosomal protein S3A, putative	0	8.7751	2	8	0	6	0	6	0	6	0	24.4	0	65000000	True;True;True;True;True;True	652	23.82	262	262;262
PF3D7_1465900	40S ribosomal protein S3	0	28.247	2	9	0	6	0	6	0	6	0	31.2	0	120000000	True;True;True;True;True;True	962	24.668	221	221;221
PF3D7_0301700	Plasmodium exported protein, unknown function	0	17.503	2	14	4	5	4	5	4	5	21.1	23.3	14000000	210000000	True;True;True;True;True	639	37.403	317	317;317
PF3D7_0801000	Plasmodium exported protein (PHISTc), unknown function	0	54.755	2	11	4	5	4	5	4	5	5.3	7.1	4700000	19000000	True;True;True;True;True;True;True	736	131.32	1095	1095;1219
PF3D7_0831700	heat shock protein 70	0	24.309	3	19	5	7	3	5	3	5	11.9	11.9	29000000	140000000	True;True;True;True;False;True;True;False	756	75.052	679	679;679;679
PF3D7_1353200	membrane associated histidine-rich protein	0	262.67	2	25	2	5	2	5	2	5	12.4	24.8	9700000	360000000	True;True;True;True;True	895	15.849	137	137;137
PF3D7_0814200	DNA/RNA-binding protein Alba 1	0	20.318	2	12	1	5	1	5	1	5	4	21	6100000	140000000	True;True;True;True;True	743	27.258	248	248;248
PF3D7_1130200	60S ribosomal protein P0	0	44.273	2	9	1	5	1	5	1	5	3.8	18	1400000	55000000	True;True;True;True;True;True	820	34.967	316	316;316
PF3D7_1424100	60S ribosomal protein L5, putative	0	190.76	2	7	1	5	1	5	1	5	6.3	30	915960	59000000	True;True;True;True;True;True	928	23.66	207	207;294
PF3D7_1108400	casein kinase 2, alpha subunit	0	108.61	7	8	0	5	0	5	0	5	0	21.8	0	39000000	True;True;True;True;True	802	39.89	335	335;335;385;397;255;391;391
PF3D7_0424600	Plasmodium exported protein (PHISTb), unknown function	0	32.404	2	12	0	5	0	5	0	5	0	26.5	0	180000000	True;True;True;True;True	667	35.961	309	309;309
PF3D7_1035700	duffy binding-like merozoite surface protein	0	14.193	2	14	0	5	0	5	0	5	0	9.8	0	110000000	True;True;True;True;True	986	80.081	697	697;697
PF3D7_1105400	40S ribosomal protein S4, putative	0	7.6942	2	8	0	5	0	5	0	5	0	24.1	0	200000000	True;True;True;True;True	799	29.772	261	261;261
PF3D7_0918000	glideosome-associated protein 50	0	21.66	2	9	0	5	0	5	0	5	0	22	0	92000000	True;True;True;True;True	767	44.604	396	396;396
PF3D7_0818200	14-3-3 protein	0	13.98	2	11	2	5	2	4	2	4	11.3	21.1	6800000	29000000	True;True;True;True;False;True	744	29.476	256	256;262
PF3D7_1219100	clathrin heavy chain, putative	0	5.1495	2	6	0	4	0	4	0	4	0	2.5	0	52000000	True;True;True;True	842	232.95	1997	1997;2000
PF3D7_1447000	40S ribosomal protein S5	0	8.8371	2	6	0	4	0	4	0	4	0	22.4	0	37000000	True;True;True;True	949	29.957	272	272;231
PF3D7_0501000	Plasmodium exported protein, unknown function	0	9.2854	2	4	0	4	0	4	0	4	0	14.2	0	130000000	True;True;True;True	668	30.715	260	260;260
PF3D7_1370300	membrane associated histidine-rich protein	0	20.364	2	14	0	4	0	4	0	4	0	28.1	0	260000000	True;True;True;True	910	28.949	249	249;253
PF3D7_0727400	proteasome subunit alpha type-5, putative	0	8.9714	2	5	0	4	0	4	0	4	0	26.6	0	18000000	True;True;True;True	730	28.388	256	256;256
PF3D7_1361800	glideosome-associated connector	0	7.5604	2	4	0	4	0	4	0	4	0	2.4	0	23000000	True;True;True;True	905	290.98	2605	2605;2605
PF3D7_0501500	rhoptry-associated protein 3	0	15.816	2	4	0	4	0	4	0	4	0	11.5	0	43000000	True;True;True;True	671	47.004	400	400;400
PF3D7_1302000	EMP1-trafficking protein	0	78.697	2	18	3	3	3	3	3	3	17.4	17.4	27000000	170000000	True;True;True	862	35.635	305	305;312
PF3D7_0917900	heat shock protein 70	0	7.5453	2	9	3	3	3	3	3	3	6.1	8	34000000	120000000	True;True;True;True	766	72.387	652	652;652
PF3D7_1308200	carbamoyl phosphate synthetase	0	8.4889	2	6	2	3	2	3	2	3	1.1	1.6	346070	20000000	True;True;True;True	867	273.43	2375	2375;2379
PF3D7_1441200	60S ribosomal protein L1, putative	0	85.623	2	8	2	3	2	3	2	3	4.6	12.4	9700000	150000000	True;True;True	943	24.805	217	217;217
PF3D7_0922200	S-adenosylmethionine synthetase	0	6.8643	2	8	2	3	2	3	2	3	7.2	12.4	6700000	43000000	True;True;True;True	770	44.843	402	402;402
PF3D7_0501300	skeleton-binding protein 1	0	9.2232	2	15	1	3	1	3	1	3	7.7	18.4	1100000	200000000	True;True;True	670	35.247	326	326;337
PF3D7_0202500	early transcribed membrane protein 2	0	9.3882	2	21	1	3	1	3	1	3	12.3	16	0	220000000	True;True;True	624	11.516	106	106;106
PF3D7_0617800	histone H2A	0	24.93	11	16	1	4	1	4	1	3	22.7	39.4	387570	78000000	True;True;True;True	706	14.122	132	132;132;122;66;114;128;128;130;131;143;151
PF3D7_0402400	Plasmodium exported protein, unknown function	0	49.274	2	4	0	3	0	3	0	3	0	14.6	0	32000000	True;True;True	656	31.019	254	254;254
PF3D7_0507100	60S ribosomal protein L4	0	2.7141	2	4	0	3	0	3	0	3	0	10.2	0	15000000	True;True;True	676	46.211	411	411;457
PF3D7_0813900	40S ribosomal protein S16, putative	0	3.3474	2	3	0	3	0	3	0	3	0	24.3	0	13000000	True;True;True	742	16.285	144	144;144
PF3D7_1033200	early transcribed membrane protein 10.2	0	12.29	2	4	0	3	0	3	0	3	0	9	0	35000000	True;True;True	794	34.691	311	311;355
PF3D7_1436300	translocon component PTEX150	0	3.8675	2	4	0	3	0	3	0	3	0	3.5	0	26000000	True;True;True	937	112.41	993	993;999
PF3D7_1408600	40S ribosomal protein S8e, putative	0	5.9974	4	4	0	3	0	3	0	3	0	18.8	0	27000000	True;True;True	915	25.051	218	218;218;188;208
PF3D7_0905400	high molecular weight rhoptry protein 3	0	6.4475	2	4	0	3	0	3	0	3	0	5.8	0	42000000	True;True;True	761	104.85	897	897;897
PF3D7_0922500	phosphoglycerate kinase	0	7.1696	2	3	0	3	0	3	0	3	0	7.9	0	27000000	True;True;True	771	45.426	416	416;416
PF3D7_0207500	serine repeat antigen 6	0	3.9776	2	5	0	3	0	3	0	3	0	4	0	40000000	True;True;True	628	118.83	1031	1031;1031
PF3D7_0903200	ras-related protein RAB7	0	3.2093	9	3	0	3	0	3	0	3	0	26	0	26000000	True;True;True	127	17.037	150	150;207;116;160;206;206;91;98;134
PF3D7_1452000	rhoptry neck protein 2	0	4.0426	2	3	0	3	0	3	0	3	0	1.4	0	13000000	True;True;True	953	249.23	2186	2186;2189
PF3D7_0102200	ring-infected erythrocyte surface antigen	0	107.28	2	5	0	4	0	4	0	3	0	4.7	0	32000000	True;True;True;True	610	125.47	1077	1077;1085
PF3D7_0401800	Plasmodium exported protein (PHISTb), unknown function	0	8.8174	2	3	0	3	0	3	0	3	0	14.3	0	23000000	True;True;True	653	60.269	560	560;503
PF3D7_1026800	40S ribosomal protein S2	0	64.925	2	5	2	2	2	2	2	2	10.6	8	2100000	66000000	True;True;True	790	29.856	263	263;263
PF3D7_1222300	endoplasmin, putative	0.006723	2.2655	3	3	1	2	1	2	1	2	1.7	3.1	10000000	29000000	True;True	506	92.468	803	803;821;821
PF3D7_0718000	dynein heavy chain, putative	0.00339	2.3212	5	7	1	2	1	2	1	2	0.4	0.5	68000000	41000000	True;True	724	698.86	5846	5846;641;1023;3489;5288
PF3D7_0619400	cell division cycle protein 48 homologue, putative	0	9.1315	2	5	1	2	1	2	1	2	1.4	3.4	597750	2600000	True;True	707	81.148	729	729;828
PF3D7_0419900	phosphatidylinositol 4-kinase, putative	0	16.371	2	2	1	2	1	2	1	2	0.1	0.6	200000000	12000000	True;True;True	661	597.88	4923	4923;5035
PF3D7_0708400	heat shock protein 90	0	44.28	3	5	2	2	2	2	1	2	2.8	3	18000000	41000000	True;True;True	719	86.165	745	745;746;724
PF3D7_1025500	conserved Plasmodium protein, unknown function	0	3.7439	1	2	1	2	1	2	1	2	0.2	0.7	2100000	19000000	True;True;True	789	695.84	5767	5767
PF3D7_1239800	conserved Plasmodium protein, unknown function	0	3.0808	2	3	1	2	1	2	1	2	0.4	0.5	0	63000000	True;True;True	853	691.11	5763	5763;5767
PF3D7_1107300	polyadenylate-binding protein-interacting protein 1, putative	0	3.4162	2	2	0	2	0	2	0	2	0	1.2	0	6000000	True;True	800	379.85	3317	3317;3334
PF3D7_0610400	histone H3	0	2.7774	4	4	0	2	0	2	0	2	0	7.4	0	5700000	True;True	702	15.446	136	136;136;136;136
PF3D7_0501100	heat shock protein 40, type II	0	4.082	3	3	0	2	0	2	0	2	0	8.7	0	29000000	True;True	669	44.964	390	390;402;402
PF3D7_0936000	ring-exported protein 2	0	28.139	1	4	0	2	0	2	0	2	0	25.5	0	860400	True;True	777	10.771	94	94
PF3D7_1302800	40S ribosomal protein S7, putative	0	2.6755	2	2	0	2	0	2	0	2	0	15.5	0	4900000	True;True	863	22.48	194	194;194
PF3D7_0516200	40S ribosomal protein S11	0	4.4226	2	2	0	2	0	2	0	2	0	18.5	0	2800000	True;True	682	16.076	151	151;151
PF3D7_0114100	Pfmc-2TM Maurer's cleft two transmembrane protein	0	75.357	7	27	0	10	0	10	0	2	0	40.2	0	240000000	True;True;True;True;True;True;True;True;True;True	617	26.9	229	229;235;190;231;234;365;227
PF3D7_0517000	60S ribosomal protein L12, putative	0	2.7984	1	3	0	2	0	2	0	2	0	17	0	15000000	True;True	683	18.112	165	165
PF3D7_1149200	ring-infected erythrocyte surface antigen	0	3.4965	2	2	0	3	0	2	0	2	0	3.2	0	8600000	False;True;True	834	126.56	1087	1087;1090
PF3D7_1361200	conserved Plasmodium protein, unknown function	0	11.281	2	3	0	2	0	2	0	2	0	2	0	49000000	True;True	904	184.52	1574	1574;1792
PF3D7_0220000	liver stage antigen 3	0	2.5069	2	1	0	2	0	2	0	2	0	1.4	0	13000000	True;True	636	154.3	1354	1354;1558
PF3D7_0532100	early transcribed membrane protein 5	0	28.196	2	3	0	2	0	2	0	2	0	22.3	0	90000000	True;True	694	18.855	179	179;181
PF3D7_1126200	40S ribosomal protein S18, putative	0	54.7	2	6	0	2	0	2	0	2	0	24.4	0	16000000	True;True	815	17.891	156	156;172
PF3D7_1030500	26S proteasome regulatory subunit RPN9, putative	0	8.2949	2	3	0	2	0	2	0	2	0	8.7	0	13000000	True;True	792	46.801	393	393;393
PF3D7_0731500	erythrocyte binding antigen-175	0.003407	2.3335	2	3	0	2	0	2	0	2	0	1.6	0	3100000	True;True	734	174.31	1500	1500;1502
PF3D7_0202200	EMP1-trafficking protein	0	71.029	2	8	0	2	0	2	0	2	0	5.5	0	14000000	True;True	623	33.741	290	290;290
PF3D7_0606700	coatomer alpha subunit, putative	0	2.7317	2	2	0	2	0	2	0	2	0	2.2	0	594050	True;True	983	172.3	1469	1469;1512
PF3D7_1342600	myosin A	0	3.4242	1	2	0	2	0	2	0	2	0	3.8	0	13000000	True;True	885	92.276	818	818
PF3D7_1338200	60S ribosomal protein L6-2, putative	0	3.0873	2	3	0	2	0	2	0	2	0	12.7	0	19000000	True;True	883	25.532	221	221;221
PF3D7_0102500	erythrocyte binding antigen-181	0	50.941	2	2	0	2	0	2	0	2	0	2.6	0	7900000	True;True	611	181.15	1567	1567;1568
PF3D7_1331800	60S ribosomal protein L23, putative	0	2.6549	1	2	0	2	0	2	0	2	0	19.4	0	1900000	True;True	879	14.993	139	139
PF3D7_1358800	40S ribosomal protein S15	0	2.4895	2	2	0	2	0	2	0	2	0	11.9	0	8500000	True;True	902	17.25	151	151;151
PF3D7_1306400	26S protease regulatory subunit 10B, putative	0	6.2085	17	2	0	2	0	2	0	2	0	6.6	0	26000000	True;True	865	44.677	393	393;393;127;143;215;241;257;263;420;420;435;435;398;406;696;790;893
PF3D7_1444800	fructose-bisphosphate aldolase	0	5.1632	2	3	2	1	2	1	2	1	6.5	3	791390	250870	True;True;True	947	40.105	369	369;369
PF3D7_0719600	60S ribosomal protein L11a, putative	0	5.7466	2	3	1	1	1	1	1	1	6.9	6.9	6600000	65000000	TRUE	726	20.227	173	173;173
PF3D7_0615600	conserved Plasmodium protein, unknown function	0	3.0402	2	2	1	1	1	1	1	1	0.3	0.4	0	707030	True;True	705	296.17	2501	2501;2528
PF3D7_0315700	conserved Plasmodium membrane protein, unknown function	0	2.7187	2	2	1	1	1	1	1	1	1.5	1.5	44000000	58000000	TRUE	647	112.23	936	936;936
PF3D7_1129100	parasitophorous vacuolar protein 1	0	2.8902	2	2	1	1	1	1	1	1	2.2	4.6	0	5000000	True;True	819	51.951	452	452;456
PF3D7_0424200	reticulocyte binding protein homologue 4	0.00982	2.1431	2	0	1	1	1	1	1	1	1.1	0.9	13000000	12000000	True;True	665	203.27	1696	1696;1716
PF3D7_0608800	ornithine aminotransferase	0	44.93	2	3	1	1	1	1	1	1	2.9	3.9	634300	4900000	True;True	701	46.055	414	414;414
PF3D7_0710200	conserved Plasmodium protein, unknown function	0.006711	2.2643	2	2	1	1	1	1	1	1	0.7	0.5	1500000	0	True;True	720	350.7	2910	2910;2962
PF3D7_1401400	early transcribed membrane protein 14.1	0	47.315	2	12	1	1	1	1	1	1	12.1	12.1	0	54000000	TRUE	911	11.427	107	107;107
PF3D7_1441300	serine/threonine protein kinase, putative	0	3.6232	2	1	1	1	1	1	1	1	0.5	0.7	353340	0	True;True	944	263.74	2247	2247;2247
PF3D7_1448500	conserved Plasmodium protein, unknown function	0.00974	2.1213	2	1	1	1	1	1	1	1	0.5	0.5	0	7600000	True;True	951	443.07	3704	3704;3764
PF3D7_1412400	conserved Plasmodium protein, unknown function	0.003373	2.2888	2	2	1	1	1	1	1	1	0.3	0.4	0	18000000	True;True	919	390.69	3218	3218;3257
PF3D7_1127400	conserved Plasmodium protein, unknown function	0	2.4143	2	2	1	1	1	1	1	1	26.7	26.7	0	0	TRUE	817	9.5291	75	75;159
PF3D7_1001500	early transcribed membrane protein 10.1	0	25.273	2	6	1	1	1	1	1	1	12.1	12.1	0	6400000	TRUE	778	11.327	107	107;107
PF3D7_0317600	40S ribosomal protein S11, putative	0.009585	2.0718	2	1	0	1	0	1	0	1	0	9.3	0	4600000	TRUE	648	18.76	161	161;161
PF3D7_0305700	ubiquitin-conjugating enzyme E2, putative	0	6.6664	2	1	0	1	0	1	0	1	0	9.9	0	0	TRUE	642	16.14	142	142;142
PF3D7_1414300	60S ribosomal protein L10, putative	0.009836	2.1538	2	1	0	1	0	1	0	1	0	13.2	0	0	TRUE	920	25.216	219	219;336
PF3D7_1368100	26S proteasome regulatory subunit RPN11, putative	0	2.6578	2	1	0	1	0	1	0	1	0	5.4	0	6600000	TRUE	908	29.619	259	259;311
PF3D7_1216200	glycerol-3-phosphate dehydrogenase, putative	0.00995	2.1805	1	3	0	1	0	1	0	1	0	3.5	0	5900000	TRUE	841	41.233	367	367
PF3D7_0517400	FACT complex subunit SPT16, putative	0.009885	2.1616	2	2	0	1	0	1	0	1	0	1.1	0	122210	TRUE	684	132.68	1141	1141;1327
PF3D7_1460700	60S ribosomal protein L27	0.009917	2.1714	2	1	0	1	0	1	0	1	0	8.2	0	8200000	TRUE	958	16.745	146	146;146
PF3D7_1228600	merozoite surface protein 9	0.009934	2.1719	2	1	0	1	0	1	0	1	0	4.5	0	3500000	TRUE	845	85.591	735	735;743
PF3D7_0201500	Plasmodium exported protein (hyp9), unknown function	0	2.6057	2	1	0	1	0	1	0	1	0	7.3	0	19000000	TRUE	619	28.704	246	246;254
PF3D7_1424400	60S ribosomal protein L7-3, putative	0	4.1597	2	1	0	1	0	1	0	1	0	3.9	0	14000000	TRUE	929	32.681	283	283;283
PF3D7_1203700	nucleosome assembly protein	0	2.7566	2	2	0	1	0	1	0	1	0	3.5	0	18000000	TRUE	836	39.671	339	339;347
PF3D7_1242700	40S ribosomal protein S17, putative	0.008347	2.2073	2	1	0	1	0	1	0	1	0	8.8	0	550700	TRUE	856	16.067	137	137;137
PF3D7_1425500	conserved Plasmodium protein, unknown function	0	10.696	2	1	0	1	0	1	0	1	0	5.7	0	11000000	TRUE	930	21.337	175	175;175
PF3D7_1351400	60S ribosomal protein L17, putative	0	12.345	2	2	0	1	0	1	0	1	0	7.9	0	5600000	TRUE	892	23.414	203	203;203
PF3D7_1105000	histone H4	0	2.4289	3	2	0	1	0	1	0	1	0	11.7	0	9100000	TRUE	600	11.455	103	103;103;103
PF3D7_1353800	proteasome subunit alpha type-4, putative	0	17.206	2	2	0	1	0	1	0	1	0	4.9	0	7200000	TRUE	896	27.947	246	246;246
PF3D7_1121600	exported protein 1	0.008319	2.1941	2	3	0	1	0	1	0	1	0	11.1	0	14000000	TRUE	813	17.353	162	162;162
PF3D7_1335100	merozoite surface protein 7	0	129.64	2	2	0	1	0	1	0	1	0	3.4	0	2300000	TRUE	881	41.308	351	351;351
PF3D7_1211800	polyubiquitin	0	5.7021	4	4	2	2	0	1	0	1	19.5	22.7	0	40000000	False;False;True	838	14.617	128	128;128;201;381
PF3D7_0611400	SWIB/MDM2 domain-containing protein	0	11.384	2	2	0	1	0	1	0	1	0	1.9	0	5000000	TRUE	703	97.675	829	829;830
PF3D7_1144900	ras-related protein Rab-6	0	2.6466	13	1	0	1	0	1	0	1	0	22.4	0	32000000	TRUE	132	5.8575	49	49;83;124;174;201;207;243;175;195;208;208;208;217
PF3D7_1036400	liver stage antigen 1	0	3.7126	2	1	0	1	0	1	0	1	0	1.5	0	5300000	TRUE	796	83.848	812	812;1162
PF3D7_0722200	rhoptry-associated leucine zipper-like protein 1	0	2.4106	2	2	0	1	0	1	0	1	0	1.5	0	3800000	TRUE	727	87.878	749	749;759
PF3D7_1008700	tubulin beta chain	0	3.9408	2	3	1	1	1	1	0	1	3.3	4.2	125390	11000000	True;True	783	39.991	359	359;445
PF3D7_0220600	Plasmodium exported protein (hyp9), unknown function	0	11.777	2	2	0	1	0	1	0	1	0	8.4	0	1200000	TRUE	637	25.881	225	225;230
PF3D7_0321400	protein kinase, putative	0.009772	2.1366	2	1	0	1	0	1	0	1	0	3.8	0	3100000	TRUE	651	38.016	319	319;434
PF3D7_1006200	DNA/RNA-binding protein Alba 3	0	2.4914	2	2	0	1	0	1	0	1	0	26.2	0	1900000	TRUE	781	11.977	107	107;107
PF3D7_0714000	histone H2B variant	0	24.614	2	1	0	1	0	1	0	1	0	8.1	0	8400000	TRUE	722	13.763	123	123;123
PF3D7_1312700	conserved Plasmodium protein, unknown function	0.009554	2.066	2	2	0	1	0	1	0	1	0	2.8	0	4100000	TRUE	870	66.932	562	562;562
PF3D7_0402000	Plasmodium exported protein (PHISTa), unknown function	0.003396	2.3303	1	2	0	1	0	1	0	1	0	4.2	0	21000000	TRUE	654	49.743	428	428
PF3D7_0113000	glutamic acid-rich protein	0	3.1341	2	2	0	1	0	1	0	1	0	2.1	0	4800000	TRUE	616	79.361	670	670;673
PF3D7_0504800	conserved Plasmodium protein, unknown function	0	2.8582	2	3	3	0	3	0	3	0	0.8	0	8800000	0	True;True;True	675	672.01	5639	5639;5568
PF3D7_0522400	conserved Plasmodium protein, unknown function	0.003425	2.3613	2	2	2	0	2	0	2	0	0.5	0	2100000	0	True;True	689	1117.2	9307	9307;9318
PF3D7_0206500	conserved Plasmodium protein, unknown function	0	6.2086	2	1	1	0	1	0	1	0	0.7	0	80000000	0	TRUE	626	159.68	1388	1388;1436
PF3D7_1120600	conserved Plasmodium protein, unknown function	0	3.2616	2	3	1	0	1	0	1	0	0.9	0	9300000	0	TRUE	810	294.4	2536	2536;2545

## Sheet: GOterms_cellcomp_all
ID	Name	Bgd count	Result count	Pct of bgd	Fold enrichment	Odds ratio	P-value	Benjamini	Bonferroni	neglog(bonferroni)
GO:0022626	cytosolic ribosome	70	21	30	9.23	10.58	2.39508e-13	1.34124e-11	1.34124e-11	10.8725
GO:0044445	cytosolic part	81	21	25.9	7.97	9.12	2.62759e-12	7.35724e-11	1.47145e-10	9.83226
GO:0044391	ribosomal subunit	107	23	21.5	6.61	7.64	6.24029e-12	1.16485e-10	3.49456e-10	9.45661
GO:0005829	cytosol	155	26	16.8	5.16	6.04	3.2469e-11	4.54566e-10	1.81826e-09	8.74034
GO:0005840	ribosome	159	26	16.4	5.03	5.88	5.3883e-11	6.03489e-10	3.01745e-09	8.52036
GO:0020005	symbiont-containing vacuole membrane	41	14	34.1	10.5	11.49	7.32602e-10	6.83762e-09	4.10257e-08	7.38694
GO:0032991	macromolecular complex	810	58	7.2	2.2	2.97	1.72209e-09	1.37767e-08	9.64372e-08	7.01576
GO:0044422	organelle part	661	51	7.7	2.37	3.09	2.49007e-09	1.42649e-08	1.39444e-07	6.8556
GO:0033646	host intracellular part	398	38	9.5	2.94	3.6	2.62364e-09	1.42649e-08	1.46924e-07	6.83291
GO:0030430	host cell cytoplasm	398	38	9.5	2.94	3.6	2.62364e-09	1.42649e-08	1.46924e-07	6.83291
GO:0043656	intracellular region of host	399	38	9.5	2.93	3.59	2.80203e-09	1.42649e-08	1.56914e-07	6.80434
GO:0033655	host cell cytoplasm part	367	36	9.8	3.02	3.66	3.95815e-09	1.84714e-08	2.21657e-07	6.65432
GO:0033643	host cell part	472	41	8.7	2.67	3.31	7.06428e-09	2.96097e-08	3.956e-07	6.40274
GO:0015935	small ribosomal subunit	43	13	30.2	9.3	10.09	1.04321e-08	2.96097e-08	5.84196e-07	6.23344
GO:0044215	other organism	479	41	8.6	2.63	3.25	1.05749e-08	2.96097e-08	5.92194e-07	6.22754
GO:0043657	host cell	479	41	8.6	2.63	3.25	1.05749e-08	2.96097e-08	5.92194e-07	6.22754
GO:0043245	extraorganismal space	479	41	8.6	2.63	3.25	1.05749e-08	2.96097e-08	5.92194e-07	6.22754
GO:0044217	other organism part	479	41	8.6	2.63	3.25	1.05749e-08	2.96097e-08	5.92194e-07	6.22754
GO:0044216	other organism cell	479	41	8.6	2.63	3.25	1.05749e-08	2.96097e-08	5.92194e-07	6.22754
GO:0018995	host	479	41	8.6	2.63	3.25	1.05749e-08	2.96097e-08	5.92194e-07	6.22754
GO:0044421	extracellular region part	481	41	8.5	2.62	3.24	1.18487e-08	3.07663e-08	6.63525e-07	6.17814
GO:0022627	cytosolic small ribosomal subunit	27	11	40.7	12.53	13.45	1.20868e-08	3.07663e-08	6.76859e-07	6.1695
GO:0043232	intracellular non-membrane-bounded organelle	419	37	8.8	2.72	3.28	3.21222e-08	7.82107e-08	1.79885e-06	5.74501
GO:0043228	non-membrane-bounded organelle	421	37	8.8	2.7	3.27	3.61347e-08	8.43144e-08	2.02354e-06	5.69389
GO:0005576	extracellular region	550	43	7.8	2.4	2.97	5.20812e-08	1.16662e-07	2.91655e-06	5.53513
GO:0065010	extracellular membrane-bounded organelle	184	23	12.5	3.84	4.36	7.96767e-08	1.65255e-07	4.46189e-06	5.35048
GO:0020003	symbiont-containing vacuole	184	23	12.5	3.84	4.36	7.96767e-08	1.65255e-07	4.46189e-06	5.35048
GO:0043230	extracellular organelle	186	23	12.4	3.8	4.32	9.54252e-08	1.9085e-07	5.34381e-06	5.27215
GO:0030529	ribonucleoprotein complex	265	26	9.8	3.02	3.44	8.5544e-07	1.65188e-06	4.79047e-05	4.31962
GO:0045177	apical part of cell	92	15	16.3	5.01	5.46	9.12394e-07	1.70313e-06	5.1094e-05	4.29163
GO:0020007	apical complex	80	14	17.5	5.38	5.84	1.01642e-06	1.8361e-06	5.69192e-05	4.24474
GO:0020008	rhoptry	40	10	25	7.69	8.17	2.46843e-06	4.31975e-06	0.000138232	3.85939
GO:0022625	cytosolic large ribosomal subunit	43	10	23.3	7.15	7.6	4.32028e-06	7.33139e-06	0.000241936	3.6163
GO:0005575	cellular_component	3704	139	3.8	1.15	3.3	1.84418e-05	3.03748e-05	0.00103274	2.98601
GO:0097619	PTEX complex	8	5	62.5	19.22	19.86	3.0381e-05	4.86095e-05	0.00170133	2.76921
GO:0015934	large ribosomal subunit	64	10	15.6	4.81	5.08	9.02314e-05	0.00014036	0.00505296	2.29645
GO:0044446	intracellular organelle part	621	37	6	1.83	2.11	0.000212192	0.000321155	0.0118828	1.92508
GO:0000786	nucleosome	8	4	50	15.38	15.78	0.000383761	0.000551041	0.0214906	1.66775
GO:1990104	DNA bending complex	8	4	50	15.38	15.78	0.000383761	0.000551041	0.0214906	1.66775
GO:0044815	DNA packaging complex	9	4	44.4	13.67	14.02	0.000540819	0.000757146	0.0302859	1.51876
BFO:0000040	material entity	10	4	40	12.3	12.62	0.00073872	0.00100898	0.0413683	1.38333
GO:0043234	protein complex	548	32	5.8	1.8	2.01	0.000884039	0.00117872	0.0495062	1.30534
GO:0000785	chromatin	11	4	36.4	11.18	11.47	0.000982854	0.00128	0.0550398	1.25932
GO:0043226	organelle	1952	83	4.3	1.31	1.7	0.00103425	0.00131632	0.057918	1.23719
GO:0009986	cell surface	67	8	11.9	3.67	3.82	0.00226176	0.00281463	0.126658	0.897366
GO:0020036	Maurer's cleft	229	16	7	2.15	2.29	0.00406111	0.00494396	0.227422	0.643167
GO:0032993	protein-DNA complex	20	4	20	6.15	6.29	0.00613748	0.00731274	0.343699	0.463822
GO:0044538	host cell periphery	21	4	19	5.86	5.99	0.00713061	0.00831905	0.399314	0.398685
GO:0000502	proteasome complex	38	5	13.2	4.05	4.15	0.0106218	0.0121391	0.594818	0.225616
GO:0005838	proteasome regulatory particle	16	3	18.8	5.77	5.87	0.0204758	0.0229329	1	0
GO:0022624	proteasome accessory complex	17	3	17.6	5.43	5.52	0.0235446	0.0258529	1	0
GO:0019773	proteasome core complex, alpha-subunit complex	7	2	28.6	8.79	8.89	0.0306612	0.0330197	1	0
GO:0044427	chromosomal part	36	4	11.1	3.42	3.48	0.0358544	0.0378838	1	0
GO:0044444	cytoplasmic part	1133	47	4.1	1.28	1.4	0.0384621	0.0398866	1	0
GO:0044464	cell part	2777	101	3.6	1.12	1.37	0.0448264	0.0448264	1	0
GO:0005623	cell	2777	101	3.6	1.12	1.37	0.0448264	0.0448264	1	0

## Sheet: Top50_GOterms_cellcomp
ID	Name	Bgd count	Result count	Pct of bgd	Fold enrichment	Odds ratio	P-value	Benjamini	Bonferroni	neglog(bonferroni)
GO:0033643	host cell part	472	20	4.2	3.96	6.01	3.41075e-08	2.20941e-07	1.29609e-06	5.88737
GO:0018995	host	479	20	4.2	3.91	5.91	4.34411e-08	2.20941e-07	1.65076e-06	5.78232
GO:0044216	other organism cell	479	20	4.2	3.91	5.91	4.34411e-08	2.20941e-07	1.65076e-06	5.78232
GO:0043657	host cell	479	20	4.2	3.91	5.91	4.34411e-08	2.20941e-07	1.65076e-06	5.78232
GO:0044215	other organism	479	20	4.2	3.91	5.91	4.34411e-08	2.20941e-07	1.65076e-06	5.78232
GO:0044217	other organism part	479	20	4.2	3.91	5.91	4.34411e-08	2.20941e-07	1.65076e-06	5.78232
GO:0043245	extraorganismal space	479	20	4.2	3.91	5.91	4.34411e-08	2.20941e-07	1.65076e-06	5.78232
GO:0044421	extracellular region part	481	20	4.2	3.89	5.88	4.65138e-08	2.20941e-07	1.76753e-06	5.75263
GO:0033646	host intracellular part	398	18	4.5	4.23	6.11	8.47908e-08	3.04026e-07	3.22205e-06	5.49187
GO:0030430	host cell cytoplasm	398	18	4.5	4.23	6.11	8.47908e-08	3.04026e-07	3.22205e-06	5.49187
GO:0043656	intracellular region of host	399	18	4.5	4.22	6.09	8.80074e-08	3.04026e-07	3.34428e-06	5.4757
GO:0005576	extracellular region	550	20	3.6	3.4	5.06	4.06689e-07	1.28785e-06	1.54542e-05	4.81095
GO:0033655	host cell cytoplasm part	367	16	4.4	4.08	5.57	9.21039e-07	2.69227e-06	3.49995e-05	4.45594
GO:0020008	rhoptry	40	6	15	14.03	15.85	6.95564e-06	1.88796e-05	0.000264314	3.57788
GO:0045177	apical part of cell	92	8	8.7	8.13	9.52	7.73415e-06	1.95932e-05	0.000293898	3.5318
GO:0020007	apical complex	80	7	8.8	8.18	9.38	2.92997e-05	6.95868e-05	0.00111339	2.95335
GO:0005575	cellular_component	3704	49	1.3	1.24	inf	3.1323e-05	7.0016e-05	0.00119027	2.92435
GO:0005829	cytosol	155	9	5.8	5.43	6.43	4.26529e-05	9.0045e-05	0.00162081	2.79027
GO:0097619	PTEX complex	8	3	37.5	35.07	37.3	0.000172995	0.00034599	0.00657381	2.18218
GO:0020036	Maurer's cleft	229	9	3.9	3.68	4.28	0.000724048	0.00135837	0.0275138	1.56045
GO:0065010	extracellular membrane-bounded organelle	184	8	4.3	4.07	4.66	0.000786423	0.00135837	0.0298841	1.52456
GO:0020003	symbiont-containing vacuole	184	8	4.3	4.07	4.66	0.000786423	0.00135837	0.0298841	1.52456
GO:0043230	extracellular organelle	186	8	4.3	4.02	4.61	0.00084209	0.00139128	0.0319994	1.49486
GO:0022626	cytosolic ribosome	70	5	7.1	6.68	7.33	0.00106469	0.00166814	0.040458	1.393
GO:0044391	ribosomal subunit	107	6	5.6	5.24	5.84	0.00109746	0.00166814	0.0417036	1.37983
GO:0015935	small ribosomal subunit	43	4	9.3	8.7	9.39	0.0014117	0.00206326	0.0536447	1.27047
GO:0044445	cytosolic part	81	5	6.2	5.77	6.32	0.00196914	0.00277139	0.0748274	1.12594
GO:0022627	cytosolic small ribosomal subunit	27	3	11.1	10.39	11	0.00369575	0.00501567	0.140439	0.852513
GO:0009986	cell surface	67	4	6	5.58	5.99	0.00638696	0.00836912	0.242705	0.614922
GO:0005840	ribosome	159	6	3.8	3.53	3.88	0.00732753	0.00928154	0.278446	0.555259
GO:0032991	macromolecular complex	810	16	2	1.85	2.26	0.0086098	0.0105539	0.327172	0.485223
GO:0020005	symbiont-containing vacuole membrane	41	3	7.3	6.84	7.22	0.0108704	0.0129086	0.413074	0.383972
GO:0044464	cell part	2777	37	1.3	1.25	2.01	0.0215098	0.0240403	0.817371	0.0875807
GO:0005623	cell	2777	37	1.3	1.25	2.01	0.0215098	0.0240403	0.817371	0.0875807
GO:0044161	host cell cytoplasmic vesicle	2	1	50	46.77	47.72	0.0314079	0.0331528	1	0
GO:0016281	eukaryotic translation initiation factor 4F complex	2	1	50	46.77	47.72	0.0314079	0.0331528	1	0
GO:0030132	clathrin coat of coated pit	3	1	33.3	31.18	31.81	0.0416609	0.0416609	1	0
GO:0005956	protein kinase CK2 complex	3	1	33.3	31.18	31.81	0.0416609	0.0416609	1	0
