# Supplementary material for: Proteomic analysis of extracellular vesicles from a Plasmodium falciparum Kenyan clinical isolate defines a core parasite secretome
Source: Wellcome Open Res. 2017 Nov 22;2:50. Originally published 2017 Jul 17. [Version 2] doi: 10.12688/wellcomeopenres.11910.2 (PMC5583745; doi:10.12688/wellcomeopenres.11910.2)
Supplement: Supplementary file 2 [file wellcomeopenres-2-14296-s0001.tgz]

Archive with 1 entries (1 files):
- 5c097a1c-efe5-4ed8-b97b-f9ba656268a6.xlsx
