# Supplementary material for: Proteomic analysis of extracellular vesicles from a Plasmodium falciparum Kenyan clinical isolate defines a core parasite secretome
Source: Wellcome Open Res. 2017 Nov 22;2:50. Originally published 2017 Jul 17. [Version 2] doi: 10.12688/wellcomeopenres.11910.2 (PMC5583745; doi:10.12688/wellcomeopenres.11910.2)
Supplement: Supplementary file 2 [file wellcomeopenres-2-14296-s0001.tgz › 5c097a1c-efe5-4ed8-b97b-f9ba656268a6.xlsx]

## Sheet: Combined list of PfEVs antigens
geneid	productdescription	PfEVs_9605	PfEVs_Mantel CHM 2013		tmdomains	signalppeptide	dN/dS ratio_allstrains	PTX150_IP(Elsworth_cellularmicro2016)	seroreactive_PNAS2010	PNAS2010_protective	Dent AE_JID_2015	Torres KJ_JID2015	Millholland MG_MCP_2011	Antwi-Baffour,S_Proteome Science 2017
PF3D7_0102200	ring-infected erythrocyte surface antigen	1	1		0	null	1.79		yes	yes	yes	yes		yes
PF3D7_0102500	erythrocyte binding antigen-181	1	1		2	yes	6.73		yes		yes
PF3D7_0113000	glutamic acid-rich protein	1	0		1	yes	6.83							yes
PF3D7_0114100	Pfmc-2TM Maurer's cleft two transmembrane protein	1	0		3	yes	6.8
PF3D7_0201500	Plasmodium exported protein (hyp9), unknown function	1	0		2	yes	8				yes
PF3D7_0201900	erythrocyte membrane protein 3	1	0		1	yes	2.23
PF3D7_0202000	knob-associated histidine-rich protein(KAHRP)	1	0		0	yes	3.15							yes
PF3D7_0202200	EMP1-trafficking protein(PTP1)	1	0		2	null	4
PF3D7_0202500	early transcribed membrane protein 2	1	1		1	yes	2
PF3D7_0206500	conserved Plasmodium protein, unknown function	1	0		0	null	3.74
PF3D7_0207500	serine repeat antigen 6	1	0		0	yes	5.5		yes
PF3D7_0207600	serine repeat antigen 5	1	0		0	yes	3.63		yes		yes			yes
PF3D7_0220000	liver stage antigen 3	1	0		2	null	5.82		yes		yes	yes
PF3D7_0220600	Plasmodium exported protein (hyp9), unknown function	1	0		2	null	1
PF3D7_0220800	cytoadherence linked asexual protein 2 (CLAG2)	0	1		0	yes	1.67
PF3D7_0301700	Plasmodium exported protein, unknown function	1	0		2	null	2		yes
PF3D7_0302500	cytoadherence linked asexual protein 3.1	1	1		0	yes	1.23		yes			yes
PF3D7_0305700	ubiquitin-conjugating enzyme E2, putative	1	0		0	null	0.5
PF3D7_0309600	60S acidic ribosomal protein P2 (PfP2)	0	1		0	null	1
PF3D7_0315700	conserved Plasmodium membrane protein, unknown function	1	0		12	null	3.67
PF3D7_0317600	40S ribosomal protein S11, putative	1	1		0	null	1	yes
PF3D7_0321400	protein kinase, putative	1	0		1	null	0.63
PF3D7_0322900	40S ribosomal protein S3A, putative	1	0		0	null	0.17
PF3D7_0401800	Plasmodium exported protein (PHISTb), unknown function	1	0		1	null	5.4
PF3D7_0402000	Plasmodium exported protein (PHISTa), unknown function	1	0		1	null	2.59
PF3D7_0402400	Plasmodium exported protein, unknown function	1	0		1	null	8.5				yes
PF3D7_0405400	pre-mRNA-processing-splicing factor 8, putative (PRPF8)	0	1		0	null	2.06		yes		yes
PF3D7_0409600	replication protein A1, large subunit (RPA1)	0	1		0	null	1.92
PF3D7_0419900	phosphatidylinositol 4-kinase, putative	1	0		17	null	4.48
PF3D7_0422400	40S ribosomal protein S19	1	0		0	null	1.67	yes
PF3D7_0424200	reticulocyte binding protein homologue 4	1	0		2	yes	4.65
PF3D7_0424600	Plasmodium exported protein (PHISTb), unknown function	1	1		0	null	15
PF3D7_0500800	mature parasite-infected erythrocyte surface antigen (MESA)	0	1		0	null	3.03		yes		yes	yes
PF3D7_0501000	Plasmodium exported protein, unknown function	1	1		1	null	4.5
PF3D7_0501100	heat shock protein 40, type II	1	0		1	null	2.33
PF3D7_0501200	parasite-infected erythrocyte surface protein (PIESP2)	0	1		3	yes	14.67		yes	yes	yes	yes
PF3D7_0501300	skeleton-binding protein 1	1	1		1	null	11	yes
PF3D7_0501500	rhoptry-associated protein 3	1	1		1	yes	6	yes
PF3D7_0501600	rhoptry-associated protein 2	1	1		0	yes	16	yes
PF3D7_0504800	conserved Plasmodium protein, unknown function	1	0		0	null	3.58
PF3D7_0507100	60S ribosomal protein L4	1	0		0	null	0.82	yes
PF3D7_0511800	inositol-3-phosphate synthase (INO1)	0	1		0	null	0.2
PF3D7_0516200	40S ribosomal protein S11	1	1		0	null	2
PF3D7_0517000	60S ribosomal protein L12, putative	1	0		0	null	2.5						yes
PF3D7_0517400	FACT complex subunit SPT16, putative	1	0		0	null	5.16
PF3D7_0522400	conserved Plasmodium protein, unknown function	1	0		2	null	3.22		yes
PF3D7_0525100	acyl-CoA synthetase (ACS10)	0	1		0	null	7
PF3D7_0532100	early transcribed membrane protein 5	1	0		1	yes	2		yes		yes	yes	yes
PF3D7_0601200	Pfmc-2TM Maurer's cleft two transmembrane protein (MC-2TM)	0	1		3	yes	7.62
PF3D7_0601900	conserved Plasmodium protein, unknown function	1	0		1	null	3
PF3D7_0606700	coatomer alpha subunit, putative	1	0		0	null	2.08
PF3D7_0608800	ornithine aminotransferase	1	1		0	null	1.25
PF3D7_0610400	histone H3	1	1		0	null	0.5
PF3D7_0611400	SWIB/MDM2 domain-containing protein	1	0		0	null	2.29
PF3D7_0615600	conserved Plasmodium protein, unknown function	1	0		3	null	3.84
PF3D7_0617800	histone H2A	1	0		0	null	0						yes
PF3D7_0619400	cell division cycle protein 48 homologue, putative	1	1		0	null	0
PF3D7_0621200	pyridoxine biosynthesis protein PDX1	1	0		0	null	2
PF3D7_0626800	pyruvate kinase (PyrK)	0	1		0	null	0.38
PF3D7_0702400	small exported membrane protein 1	1	1		1	null	0		yes		yes	yes
PF3D7_0702500	Plasmodium exported protein, unknown function	1	1		1	null	0
PF3D7_0708400	heat shock protein 90	1	1		0	null	3.63		yes
PF3D7_0708800	heat shock protein 110 (HSP110c)	0	1		0	null	1.69
PF3D7_0710200	conserved Plasmodium protein, unknown function	1	0		0	null	3.96
PF3D7_0714000	histone H2B variant	1	1		0	null	0						yes
PF3D7_0718000	dynein heavy chain, putative	1	0		2	null	4.5
PF3D7_0719600	60S ribosomal protein L11a, putative	1	0		0	null	0.33
PF3D7_0722200	rhoptry-associated leucine zipper-like protein 1	1	0		1	yes	5.93
PF3D7_0727400	proteasome subunit alpha type-5, putative	1	0		0	null	1
PF3D7_0731500	erythrocyte binding antigen-175	1	1		1	yes	12.25		yes		yes	yes
PF3D7_0801000	Plasmodium exported protein (PHISTc), unknown function	1	0		1	null	2.35		yes		yes	yes
PF3D7_0813900	40S ribosomal protein S16, putative	1	0		0	null	0	yes
PF3D7_0814200	DNA/RNA-binding protein Alba 1	1	1		0	null	1	yes
PF3D7_0818200	14-3-3 protein	1	1		0	null	0.5		yes
PF3D7_0818900	heat shock protein 70	1	1		0	null	0.57	yes	yes		yes		yes	yes
PF3D7_0826700	receptor for activated c kinase	1	0		0	null	0.67
PF3D7_0827900	protein disulfide isomerase (PDI8)	0	1		1	yes	3	yes
PF3D7_0831700	heat shock protein 70	1	0		1	yes	1.38				yes	yes		yes
PF3D7_0903200	ras-related protein RAB7	1	0		0	null	0
PF3D7_0905400	high molecular weight rhoptry protein 3	1	1		0	yes	1.8	yes	yes		yes	yes
PF3D7_0915400	6-phosphofructokinase (PFK9)	0	1		0	null	0.87	yes
PF3D7_0917900	heat shock protein 70	1	1		0	yes	0.25	yes
PF3D7_0918000	glideosome-associated protein 50	1	1		2	yes	0.5
PF3D7_0922200	S-adenosylmethionine synthetase	1	1		0	null	0.6
PF3D7_0922500	phosphoglycerate kinase	1	1		0	null	1
PF3D7_0929400	high molecular weight rhoptry protein 2	1	1		0	yes	2.92	yes
PF3D7_0930300	merozoite surface protein 1(MSP1)	1	1		1	yes	8.85	yes	yes		yes	yes	yes	yes
PF3D7_0935900	ring-exported protein 1	1	1		1	null	3		yes		yes	yes
PF3D7_0936000	ring-exported protein 2	1	0		1	null	0
PF3D7_0936800	Plasmodium exported protein (PHISTc), unknown function	0	1		1	null	9.33
PF3D7_1001500	early transcribed membrane protein 10.1	1	0		2	yes	0				yes	yes
PF3D7_1006200	DNA/RNA-binding protein Alba 3	1	1		0	null	1
PF3D7_1008700	tubulin beta chain	1	0		0	null	0.83							yes
PF3D7_1011800	PRE-binding protein (PREBP)	0	1		0	null	2.76
PF3D7_1012400	hypoxanthine-guanine phosphoribosyltransferase (HGPRT)	0	1		0	null	1
PF3D7_1014100	conserved Plasmodium protein, unknown function	1	0		0	yes	6.3		yes		yes	yes
PF3D7_1015900	enolase (ENO)	0	1		0	null	1.2
PF3D7_1025500	conserved Plasmodium protein, unknown function	1	0		2	null	4.35		yes		yes	yes
PF3D7_1026800	40S ribosomal protein S2	1	0		0	null	1.6		yes
PF3D7_1027800	60S ribosomal protein L3 (RPL3)	0	1		0	null	0.14	yes
PF3D7_1030500	26S proteasome regulatory subunit RPN9, putative	1	0		0	null	2.8	yes
PF3D7_1033200	early transcribed membrane protein 10.2	1	0		2	yes	2		yes		yes
PF3D7_1035300	glutamate-rich protein	1	0		0	yes	3.17
PF3D7_1035700	duffy binding-like merozoite surface protein	1	0		0	yes	4.11		yes		yes
PF3D7_1036400	liver stage antigen 1	1	0		1	yes	1.44		yes	yes	yes
PF3D7_1105000	histone H4	1	1		0	null	1
PF3D7_1105100	histone H2B (H2B)	0	1		0	null	1.5	yes
PF3D7_1105400	40S ribosomal protein S4, putative	1	0		0	null	1.67	yes
PF3D7_1107300	polyadenylate-binding protein-interacting protein 1, putative	1	0		0	null	3.48
PF3D7_1108400	casein kinase 2, alpha subunit	1	0		0	null	0.33
PF3D7_1108600	endoplasmic reticulum-resident calcium binding protein (ERC)	0	1		0	yes	0.4
PF3D7_1116800	heat shock protein 101	1	1		1	yes	1.33	yes	yes	yes
PF3D7_1117700	GTP-binding nuclear protein RAN/TC4	1	0		0	null	1							yes
PF3D7_1120600	conserved Plasmodium protein, unknown function	1	0		1	null	4.48
PF3D7_1121600	exported protein 1	1	1		1	yes	5
PF3D7_1126200	40S ribosomal protein S18, putative	1	0		0	null	2
PF3D7_1127400	conserved Plasmodium protein, unknown function	1	0		0	yes	0
PF3D7_1129000	spermidine synthase (SpdSyn)	0	1		0	null	1
PF3D7_1129100	parasitophorous vacuolar protein 1	1	0		0	yes	6	yes	yes		yes	yes
PF3D7_1130200	60S ribosomal protein P0	1	1		0	null	0.33	yes					yes
PF3D7_1144900	ras-related protein Rab-6	1	0		0	null	0.5
PF3D7_1149000	antigen 332, DBL-like protein (Pf332)	0	1		0	null	4.51	yes	yes	yes	yes
PF3D7_1149200	ring-infected erythrocyte surface antigen	1	0		0	null	4.89		yes		yes	yes
PF3D7_1203700	nucleosome assembly protein	1	0		0	null	1		yes
PF3D7_1211800	polyubiquitin	1	0		0	null	0.08
PF3D7_1211900	non-SERCA-type Ca2+ -transporting P-ATPase (ATP4)	0	1		8	null	2.2		yes	yes
PF3D7_1216200	glycerol-3-phosphate dehydrogenase, putative	1	0		0	null	2.14
PF3D7_1219100	clathrin heavy chain, putative	1	0		0	null	1.35
PF3D7_1222300	endoplasmin, putative	1	1		0	yes	0.67	yes	yes		yes
PF3D7_1223100	cAMP-dependent protein kinase regulatory subunit (PKAr)	0	1		0	null	8
PF3D7_1228600	merozoite surface protein 9(MSP9)	1	1		0	yes	3.83	yes	yes		yes
PF3D7_1239800	conserved Plasmodium protein, unknown function	1	0		0	null	2.52		yes		yes
PF3D7_1242700	40S ribosomal protein S17, putative	1	0		0	null	1
PF3D7_1246200	actin I	1	1		0	null	0						yes	yes
PF3D7_1252100	rhoptry neck protein 3	1	1		3	yes	2.11	yes	yes		yes
PF3D7_1301600	erythrocyte binding antigen-140 (EBA140)	0	1		1	yes	5.8
PF3D7_1301700	Plasmodium exported protein (hyp8), unknown function (GEXP07)	0	1		3	yes	2
PF3D7_1302000	EMP1-trafficking protein(PTP6)	1	0		2	null	2.61				yes
PF3D7_1302800	40S ribosomal protein S7, putative	1	0		0	null	0.25		yes
PF3D7_1306400	26S protease regulatory subunit 10B, putative	1	1		0	null	0.67	yes
PF3D7_1308200	carbamoyl phosphate synthetase	1	0		0	null	2.31		yes
PF3D7_1312700	conserved Plasmodium protein, unknown function	1	0		0	null	7.2
PF3D7_1324900	L-lactate dehydrogenase	1	1		1	yes	0
PF3D7_1325900	conserved Plasmodium protein, unknown function	0	1		0	null	3.36		yes	yes
PF3D7_1331800	60S ribosomal protein L23, putative	1	0		0	null	1	yes
PF3D7_1335100	merozoite surface protein 7(MSP7)	1	0		0	yes	7.4		yes		yes
PF3D7_1338200	60S ribosomal protein L6-2, putative	1	1		0	null	0.67	yes
PF3D7_1342600	myosin A	1	0		0	null	3.4
PF3D7_1343000	phosphoethanolamine N-methyltransferase	1	1		0	null	1
PF3D7_1343800	conserved Plasmodium protein, unknown function	0	1		2	null	3.21
PF3D7_1347500	DNA/RNA-binding protein Alba 4	1	0		0	null	1.67
PF3D7_1351400	60S ribosomal protein L17, putative	1	0		0	null	2.67	yes
PF3D7_1352500	thioredoxin-related protein, putative	0	1		2	yes	0.5	yes
PF3D7_1353100	Plasmodium exported protein, unknown function	1	0		2	null	10		yes		yes
PF3D7_1353200	membrane associated histidine-rich protein	1	1		1	null	0						yes
PF3D7_1353800	proteasome subunit alpha type-4, putative	1	0		0	null	0.67
PF3D7_1357100	elongation factor 1-alpha	1	0		0	null	0.06							yes
PF3D7_1358800	40S ribosomal protein S15	1	0		0	null	1	yes
PF3D7_1361200	conserved Plasmodium protein, unknown function	1	0		0	null	3.78
PF3D7_1361800	glideosome-associated connector	1	0		0	null	2.25
PF3D7_1368100	26S proteasome regulatory subunit RPN11, putative	1	0		0	null	0.29	yes
PF3D7_1370300	membrane associated histidine-rich protein	1	1		1	null	1.4
PF3D7_1401400	early transcribed membrane protein 14.1	1	0		2	yes	4.33				yes	yes
PF3D7_1408600	40S ribosomal protein S8e, putative	1	0		0	null	0.25	yes
PF3D7_1410400	rhoptry-associated protein 1	1	1		0	yes	2.55	yes	yes		yes
PF3D7_1412400	conserved Plasmodium protein, unknown function	1	0		2	null	4.94
PF3D7_1414300	60S ribosomal protein L10, putative	1	0		0	null	0.5
PF3D7_1424100	60S ribosomal protein L5, putative	1	1		0	null	0.33	yes
PF3D7_1424400	60S ribosomal protein L7-3, putative	1	1		0	null	1.6
PF3D7_1425500	conserved Plasmodium protein, unknown function	1	0		0	null	3
PF3D7_1436300	translocon component PTEX150	1	1		0	yes	5.2	yes	yes	yes	yes
PF3D7_1441200	60S ribosomal protein L1, putative	1	0		0	null	0.17						yes
PF3D7_1441300	serine/threonine protein kinase, putative	1	0		0	null	3.61		yes
PF3D7_1444800	fructose-bisphosphate aldolase	1	1		0	null	0.75	yes					yes
PF3D7_1447000	40S ribosomal protein S5	1	0		0	null	1.25	yes					yes
PF3D7_1448500	conserved Plasmodium protein, unknown function	1	0		0	null	3.91		yes
PF3D7_1451100	elongation factor 2 (eEF2)	0	1		0	null	0.36
PF3D7_1452000	rhoptry neck protein 2	1	0		1	yes	4.61		yes		yes
PF3D7_1460700	60S ribosomal protein L27	1	0		0	null	1.5
PF3D7_1462800	glyceraldehyde-3-phosphate dehydrogenase	1	1		0	null	0.75	yes
PF3D7_1465900	40S ribosomal protein S3	1	1		0	null	0.83	yes
PF3D7_1468700	eukaryotic initiation factor 4A	1	0		0	null	0.88
PF3D7_1471100	exported protein 2	1	1		0	yes	1.75	yes	yes		yes		yes
Pf3D7_1357000	elongation factor 1-alpha	0	1			null								yes
References
http://plasmodb.org/plasmo/
Mantel PY, Hoang AN, Goldowitz I, Potashnikova D, Hamza B, Vorobjev I, Ghiran I, Toner M, Irimia D, Ivanov AR et al: Malaria-infected erythrocyte-derived microvesicles mediate cellular communication within the parasite population and with the host immune system. Cell Host Microbe 2013, 13(5):521-534.
Elsworth B, Sanders PR, Nebl T, Batinovic S, Kalanon M, Nie CQ, Charnaud SC, Bullen HE, de Koning Ward TF, Tilley L et al: Proteomic analysis reveals novel proteins associated with the Plasmodium protein exporter PTEX and a loss of complex stability upon truncation of the core PTEX component, PTEX150. Cell Microbiol 2016, 18(11):1551-1569.
Crompton PD, Kayala MA, Traore B, Kayentao K, Ongoiba A, Weiss GE, Molina DM, Burk CR, Waisberg M, Jasinskas A et al: A prospective analysis of the Ab response to Plasmodium falciparum before and after a malaria season by protein microarray. Proc Natl Acad Sci U S A 2010, 107(15):6958-6963.
Dent AE, Nakajima R, Liang L, Baum E, Moormann AM, Sumba PO, Vulule J, Babineau D, Randall A, Davies DH et al: Plasmodium falciparum Protein Microarray Antibody Profiles Correlate With Protection From Symptomatic Malaria in Kenya. J Infect Dis 2015, 212(9):1429-1438.
Torres KJ, Castrillon CE, Moss EL, Saito M, Tenorio R, Molina DM, Davies H, Neafsey DE, Felgner P, Vinetz JM et al: Genome-level determination of Plasmodium falciparum blood-stage targets of malarial clinical immunity in the Peruvian Amazon. J Infect Dis 2015, 211(8):1342-1351.
Millholland, M. G., Chandramohanadas, R., Pizzarro, A., Wehr, A., Shi, H., Darling, C., Lim, C. T. & Greenbaum, D. C. The malaria parasite progressively dismantles the host erythrocyte cytoskeleton for efficient egress. Mol Cell Proteomics 10, M111 010678, doi:10.1074/mcp.M111.010678 (2011).
Antwi-Baffour, S., Adjei, J. K., Agyemang-Yeboah, F., Annani-Akollor, M., Kyeremeh, R., Asare, G. A. & Gyan, B. Proteomic analysis of microparticles isolated from malaria positive blood samples. Proteome Sci 15, 5, doi:10.1186/s12953-017-0113-5 (2016).

## Sheet: GOterms-cellcomp_PfEVs_core
ID	Name	Bgd count	Result count	Pct of bgd	Fold enrichment	Odds ratio	P-value	Benjamini	Bonferroni	negLOG(bonferroni)
GO:0020007	apical complex	80	11	13.8	11.89	14.74	3.5e-09	1.85e-07	1.85e-07	6.73283
GO:0045177	apical part of cell	92	11	12	10.34	12.78	1.33e-08	3.53e-07	7.06e-07	6.1512
GO:0033643	host cell part	472	20	4.2	3.66	5.28	1.6e-07	1.15e-06	8.47e-06	5.07212
GO:0018995	host	479	20	4.2	3.61	5.19	2.02e-07	1.15e-06	1.07e-05	4.97062
GO:0043245	extraorganismal space	479	20	4.2	3.61	5.19	2.02e-07	1.15e-06	1.07e-05	4.97062
GO:0044216	other organism cell	479	20	4.2	3.61	5.19	2.02e-07	1.15e-06	1.07e-05	4.97062
GO:0043657	host cell	479	20	4.2	3.61	5.19	2.02e-07	1.15e-06	1.07e-05	4.97062
GO:0044217	other organism part	479	20	4.2	3.61	5.19	2.02e-07	1.15e-06	1.07e-05	4.97062
GO:0044215	other organism	479	20	4.2	3.61	5.19	2.02e-07	1.15e-06	1.07e-05	4.97062
GO:0044421	extracellular region part	481	20	4.2	3.6	5.17	2.16e-07	1.15e-06	1.15e-05	4.9393
GO:0033646	host intracellular part	398	18	4.5	3.91	5.41	3.33e-07	1.41e-06	1.77e-05	4.75203
GO:0030430	host cell cytoplasm	398	18	4.5	3.91	5.41	3.33e-07	1.41e-06	1.77e-05	4.75203
GO:0043656	intracellular region of host	399	18	4.5	3.9	5.39	3.46e-07	1.41e-06	1.83e-05	4.73755
GO:0033655	host cell cytoplasm part	367	17	4.6	4.01	5.42	5.72e-07	2.16e-06	3.03e-05	4.51856
GO:0020008	rhoptry	40	7	17.5	15.13	17.28	7.52e-07	2.66e-06	3.98e-05	4.40012
GO:0005576	extracellular region	550	20	3.6	3.14	4.44	1.78e-06	5.88e-06	9.41e-05	4.02641
GO:0020003	symbiont-containing vacuole	184	11	6	5.17	6.26	8.89e-06	2.62e-05	0.000471172	3.32682
GO:0065010	extracellular membrane-bounded organelle	184	11	6	5.17	6.26	8.89e-06	2.62e-05	0.000471172	3.32682
GO:0043230	extracellular organelle	186	11	5.9	5.11	6.19	9.81e-06	2.74e-05	0.000519727	3.28422
GO:0020005	symbiont-containing vacuole membrane	41	6	14.6	12.65	14.14	1.25e-05	3.32e-05	0.000664314	3.17763
GO:0022626	cytosolic ribosome	70	7	10	8.65	9.81	2.21e-05	5.58e-05	0.00117154	2.93124
GO:0044445	cytosolic part	81	7	8.6	7.47	8.46	5.3e-05	0.000127663	0.00280858	2.55151
GO:0009986	cell surface	67	6	9	7.74	8.6	0.000158336	0.000364861	0.00839181	2.07614
GO:0005575	cellular_component	3704	52	1.4	1.21	12.34	0.000180979	0.000399663	0.0095919	2.0181
GO:0000786	nucleosome	8	3	37.5	32.43	34.31	0.000218265	0.000428447	0.0115681	1.93674
GO:1990104	DNA bending complex	8	3	37.5	32.43	34.31	0.000218265	0.000428447	0.0115681	1.93674
GO:0097619	PTEX complex	8	3	37.5	32.43	34.31	0.000218265	0.000428447	0.0115681	1.93674
GO:0044391	ribosomal subunit	107	7	6.5	5.66	6.37	0.000273477	0.000517652	0.0144943	1.8388
GO:0044815	DNA packaging complex	9	3	33.3	28.82	30.49	0.000288672	0.000527573	0.0152996	1.81532
GO:0005829	cytosol	155	8	5.2	4.46	5.08	0.000451957	0.000798457	0.0239537	1.62063
GO:0000785	chromatin	11	3	27.3	23.58	24.94	0.000469948	0.00080346	0.0249073	1.60367
GO:0044422	organelle part	661	17	2.6	2.22	2.8	0.000970213	0.00160692	0.0514213	1.28886
GO:0022625	cytosolic large ribosomal subunit	43	4	9.3	8.04	8.62	0.00188815	0.00303248	0.100072	0.999688
GO:0032993	protein-DNA complex	20	3	15	12.97	13.69	0.0021261	0.00331422	0.112683	0.94814
GO:0005840	ribosome	159	7	4.4	3.81	4.23	0.00255383	0.00386722	0.135353	0.868533
GO:0022627	cytosolic small ribosomal subunit	27	3	11.1	9.61	10.12	0.00460687	0.00678233	0.244164	0.612318
GO:0043226	organelle	1952	32	1.6	1.42	2.05	0.00717443	0.0100778	0.380245	0.419937
GO:0015934	large ribosomal subunit	64	4	6.3	5.4	5.76	0.0072256	0.0100778	0.382957	0.41685
BFO:0000040	material entity	10	2	20	17.29	17.93	0.00786609	0.010116	0.416903	0.379965
GO:0044464	cell part	2777	41	1.5	1.28	2.22	0.00793567	0.010116	0.42059	0.376141
GO:0005623	cell	2777	41	1.5	1.28	2.22	0.00793567	0.010116	0.42059	0.376141
GO:0043232	intracellular non-membrane-bounded organelle	419	11	2.6	2.27	2.6	0.00811684	0.010116	0.430192	0.366337
GO:0032991	macromolecular complex	810	17	2.1	1.81	2.2	0.00839478	0.010116	0.444923	0.351715
GO:0043228	non-membrane-bounded organelle	421	11	2.6	2.26	2.59	0.0083982	0.010116	0.445105	0.351538
GO:0044427	chromosomal part	36	3	8.3	7.21	7.58	0.0096472	0.0113623	0.511302	0.291323
GO:0015935	small ribosomal subunit	43	3	7	6.03	6.33	0.0151514	0.0174571	0.803026	0.0952706
GO:0020036	Maurer's cleft	229	7	3.1	2.64	2.89	0.016865	0.019018	0.893846	0.0487372
GO:0005694	chromosome	47	3	6.4	5.52	5.79	0.0189484	0.0209222	1	0
GO:0030529	ribonucleoprotein complex	265	7	2.6	2.28	2.48	0.033648	0.0352434	1	0
GO:0000791	euchromatin	2	1	50	43.24	44.05	0.0339134	0.0352434	1	0
GO:0044161	host cell cytoplasmic vesicle	2	1	50	43.24	44.05	0.0339134	0.0352434	1	0
GO:0043227	membrane-bounded organelle	1652	26	1.6	1.36	1.71	0.0364198	0.0371202	1	0
GO:0020026	merozoite dense granule	3	1	33.3	28.82	29.36	0.0449652	0.0449652	1	0

## Sheet: GOterms_cellcomp_9605specific
ID	Name	Bgd count	Result count	Pct of bgd	Fold enrichment	Odds ratio	P-value	Benjamini	Bonferroni	negLOG(bonferroni)
GO:0022626	cytosolic ribosome	70	14	20	9.55	11.01	8.75371e-10	3.37991e-08	4.02671e-08	7.39505
GO:0005840	ribosome	159	19	11.9	5.7	6.87	1.78296e-09	3.37991e-08	8.20163e-08	7.0861
GO:0044391	ribosomal subunit	107	16	15	7.14	8.37	2.20429e-09	3.37991e-08	1.01397e-07	6.99397
GO:0044445	cytosolic part	81	14	17.3	8.25	9.49	4.69197e-09	5.39577e-08	2.15831e-07	6.66589
GO:0005829	cytosol	155	18	11.6	5.54	6.59	7.68673e-09	7.07179e-08	3.53589e-07	6.4515
GO:0032991	macromolecular complex	810	41	5.1	2.42	3.47	1.5718e-08	1.20504e-07	7.23026e-07	6.14085
GO:0015935	small ribosomal subunit	43	10	23.3	11.1	12.28	7.74566e-08	5.09e-07	3.563e-06	5.44818
GO:0022627	cytosolic small ribosomal subunit	27	8	29.6	14.15	15.34	3.49311e-07	1.83103e-06	1.60683e-05	4.79403
GO:0044422	organelle part	661	34	5.1	2.46	3.25	3.58244e-07	1.83103e-06	1.64792e-05	4.78306
GO:0043232	intracellular non-membrane-bounded organelle	419	26	6.2	2.96	3.69	4.89619e-07	2.23678e-06	2.25225e-05	4.64738
GO:0043228	non-membrane-bounded organelle	421	26	6.2	2.95	3.67	5.34882e-07	2.23678e-06	2.46046e-05	4.60898
GO:0030529	ribonucleoprotein complex	265	19	7.2	3.42	4.02	3.29679e-06	1.26377e-05	0.000151652	3.81915
GO:0020005	symbiont-containing vacuole membrane	41	8	19.5	9.32	10.07	5.28532e-06	1.87019e-05	0.000243125	3.61417
GO:0030430	host cell cytoplasm	398	20	5	2.4	2.77	0.00023807	0.0006653	0.0109512	1.96054
GO:0033646	host intracellular part	398	20	5	2.4	2.77	0.00023807	0.0006653	0.0109512	1.96054
GO:0033655	host cell cytoplasm part	367	19	5.2	2.47	2.83	0.000243423	0.0006653	0.0111975	1.95088
GO:0043656	intracellular region of host	399	20	5	2.39	2.76	0.000245872	0.0006653	0.0113101	1.94653
GO:0044446	intracellular organelle part	621	26	4.2	2	2.37	0.000405927	0.00103737	0.0186727	1.72879
GO:0022625	cytosolic large ribosomal subunit	43	6	14	6.66	7.04	0.000437398	0.00105896	0.0201203	1.69636
GO:0020003	symbiont-containing vacuole	184	12	6.5	3.11	3.42	0.000587658	0.00128725	0.0270323	1.56812
GO:0065010	extracellular membrane-bounded organelle	184	12	6.5	3.11	3.42	0.000587658	0.00128725	0.0270323	1.56812
GO:0043230	extracellular organelle	186	12	6.5	3.08	3.38	0.000643921	0.00134638	0.0296204	1.52841
GO:0033643	host cell part	472	21	4.4	2.12	2.44	0.000792467	0.00149091	0.0364535	1.43826
GO:0044215	other organism	479	21	4.4	2.09	2.4	0.000953726	0.00149091	0.0438714	1.35782
GO:0043245	extraorganismal space	479	21	4.4	2.09	2.4	0.000953726	0.00149091	0.0438714	1.35782
GO:0043657	host cell	479	21	4.4	2.09	2.4	0.000953726	0.00149091	0.0438714	1.35782
GO:0018995	host	479	21	4.4	2.09	2.4	0.000953726	0.00149091	0.0438714	1.35782
GO:0044216	other organism cell	479	21	4.4	2.09	2.4	0.000953726	0.00149091	0.0438714	1.35782
GO:0044217	other organism part	479	21	4.4	2.09	2.4	0.000953726	0.00149091	0.0438714	1.35782
GO:0005576	extracellular region	550	23	4.2	2	2.31	0.00097869	0.00149091	0.0450198	1.3466
GO:0044421	extracellular region part	481	21	4.4	2.08	2.39	0.00100474	0.00149091	0.0462181	1.33519
GO:0043234	protein complex	548	22	4	1.92	2.19	0.00216207	0.00310798	0.0994554	1.00237
GO:0015934	large ribosomal subunit	64	6	9.4	4.48	4.71	0.0029022	0.00404549	0.133501	0.874515
GO:0005575	cellular_component	3704	87	2.3	1.12	2.29	0.0073015	0.00987851	0.335869	0.47383
GO:0000502	proteasome complex	38	4	10.5	5.03	5.2	0.0102606	0.0134853	0.471987	0.32607
GO:0044538	host cell periphery	21	3	14.3	6.82	7.01	0.012396	0.0158393	0.570216	0.243961
GO:0019773	proteasome core complex, alpha-subunit complex	7	2	28.6	13.64	13.91	0.0136542	0.0169755	0.628094	0.201975
GO:0097619	PTEX complex	8	2	25	11.93	12.17	0.0168416	0.0203872	0.774713	0.110859
GO:0044431	Golgi apparatus part	25	3	12	5.73	5.88	0.018916	0.0223112	0.870138	0.060412
BFO:0000040	material entity	10	2	20	9.55	9.73	0.0240521	0.02766	1	0
GO:0043226	organelle	1952	51	2.6	1.25	1.53	0.0255203	0.0286326	1	0
GO:0030660	Golgi-associated vesicle membrane	11	2	18.2	8.68	8.84	0.0280504	0.0307218	1	0
GO:0005798	Golgi-associated vesicle	12	2	16.7	7.96	8.1	0.0322945	0.0337624	1	0
GO:1990225	rhoptry neck	12	2	16.7	7.96	8.1	0.0322945	0.0337624	1	0
GO:0044444	cytoplasmic part	1133	32	2.8	1.35	1.52	0.0379223	0.038765	1	0
GO:0005839	proteasome core complex	15	2	13.3	6.37	6.48	0.0463887	0.0463887	1	0

## Sheet: postrupture vesicles
geneid	productdescription	previous geneid
PF3D7_0106900	2-C-methyl-D-erythritol 4-phosphate cytidylyltransferase, putative	PFA0340w
PF3D7_0112200	multidrug resistance-associated protein 1	PFA0590w
PF3D7_0114400	erythrocyte membrane protein 1 (PfEMP1), exon 2, pseudogene	PFA0695c
PF3D7_0201300	stevor	PFB0065w
PF3D7_0216700	autophagy-related protein 11, putative	PFB0765w
PF3D7_0217600	conserved Plasmodium protein, unknown function	PFB0820c
PF3D7_0309300	N2227-like protein, putative	PFC0390w
PF3D7_0316400	conserved Plasmodium protein, unknown function	PFC0715c
PF3D7_0322000	peptidyl-prolyl cis-trans isomerase	PFC0975c
PF3D7_0410800	conserved Plasmodium protein, unknown function	PFD0535w
PF3D7_0420300	AP2 domain transcription factor, putative	PFD0985w
PF3D7_0511000	translationally-controlled tumor protein homolog	PFE0545c
PF3D7_0512600	ras-related protein Rab-1B	PFE0625w
PF3D7_0513800	ras-related protein Rab-1A	PFE0690c
PF3D7_0517000	60S ribosomal protein L12, putative	PFE0850c
PF3D7_0530400	conserved Plasmodium protein, unknown function	PFE1520c
PF3D7_0532100	early transcribed membrane protein 5	PFE1590w
PF3D7_0617800	histone H2A	PFF0860c
PF3D7_0627500	protein DJ-1	PFF1335c
PF3D7_0628900	RAP protein, putative	PFF1400w
PF3D7_0709900	conserved protein, unknown function	MAL7P1.29
PF3D7_0714000	histone H2B variant	PF07_0054
PF3D7_0728500	conserved Plasmodium protein, unknown function	MAL7P1.154a
PF3D7_0731900	rifin, pseudogene	MAL7P1.179
PF3D7_0818900	heat shock protein 70	PF08_0054
PF3D7_0918600	ATP-dependent DNA helicase Q1	PFI0910w
PF3D7_0930300	merozoite surface protein 1	PFI1475w
PF3D7_0932200	profilin	PFI1565w
PF3D7_1008900	adenylate kinase	PF10_0086
PF3D7_1016300	glycophorin binding protein	PF10_0159
PF3D7_1021700	conserved Plasmodium membrane protein, unknown function	PF10_0211
PF3D7_1124100	beige/BEACH domain protein, putative	PF11_0252
PF3D7_1130200	60S ribosomal protein P0	PF11_0313
PF3D7_1132900	glycine cleavage system H protein	PF11_0339
PF3D7_1200400	erythrocyte membrane protein 1, PfEMP1	PFL0020w
PF3D7_1204300	eukaryotic translation initiation factor 5A	PFL0210c
PF3D7_1208200	cysteine repeat modular protein 3	PFL0410w
PF3D7_1214100	GPI ethanolamine phosphate transferase 3, putative	PFL0685w
PF3D7_1234000	conserved Plasmodium protein, unknown function	PFL1640c
PF3D7_1246200	actin I	PFL2215w
PF3D7_1250100	osmiophilic body protein G377	PFL2405c
PF3D7_1308000	conserved Plasmodium membrane protein, unknown function	MAL13P1.38
PF3D7_1309400	HORMA domain protein, putative	PF13_0050
PF3D7_1317400	conserved Plasmodium protein, unknown function	PF13_0099
PF3D7_1319600	ACDC domain-containing protein, putative	PF13_0114
PF3D7_1329300	chromatin assembly factor 1 subunit, putative	PF13_0149
PF3D7_1347200	nucleoside transporter 1	PF13_0252
PF3D7_1353200	membrane associated histidine-rich protein	PF13_0276
PF3D7_1354000	conserved Plasmodium protein, unknown function	PF13_0283
PF3D7_1357000	elongation factor 1-alpha	PF13_0304
PF3D7_1361900	proliferating cell nuclear antigen 1	PF13_0328
PF3D7_1417200	NOT family protein, putative	PF14_0170
PF3D7_1439900	triosephosphate isomerase	PF14_0378
PF3D7_1441200	60S ribosomal protein L1, putative	PF14_0391
PF3D7_1444800	fructose-bisphosphate aldolase	PF14_0425
PF3D7_1446200	M17 leucyl aminopeptidase	PF14_0439
PF3D7_1446500	conserved Plasmodium protein, unknown function	PF14_0442
PF3D7_1447000	40S ribosomal protein S5	PF14_0448
PF3D7_1451400	transcriptional regulatory protein sir2b	PF14_0489
PF3D7_1471100	exported protein 2	PF14_0678

## Sheet: plasma microparticles
geneid	gene name
PF3D7_0930300	msp1
PF3D7_1246200	actin1
PF3D7_0818900	hsp70
PF3D7_1357000	ef1-alpha
PF3D7_1357100	ef1-alpha
PF3D7_0202000	KAHRP
PF3D7_1008700	tubulin beta chain
PF3D7_1117700	RAN/TC4
PF3D7_1015900	ENO
PF3D7_0102200	RESA
PF3D7_1020900	ARF1
PF3D7_0831700	HSP70x
PF3D7_0113000	GARP
PF3D7_0206800	MSP2
PF3D7_1133400	AMA1
PF3D7_1311900	VapA
PF3D7_0501400	FIRA
PF3D7_1035200	S-antigen
